# Supplementary material for: Carnauba Wax Coatings Enriched with Essential Oils or Fruit By-Products Reduce Decay and Preserve Postharvest Quality in Organic Citrus
Source: Foods. 2025 Jul 25;14(15):2616. doi: 10.3390/foods14152616 (PMC12346833; doi:10.3390/foods14152616)
Supplement: Supplementary file 1 [file foods-14-02616-s001.zip]

Archive with 1 entries (1 files):
- foods-3780268-supplementary.pdf
